# Supplementary material for: Surface Modification of Silk Fabric by Polysaccharide Derivatives towards High-Quality Printing Performance Using Bio-Based Gardenia Blue Ink
Source: Materials (Basel). 2024 Jul 22;17(14):3611. doi: 10.3390/ma17143611 (PMC11278700; doi:10.3390/ma17143611)
Supplement: Supplementary file 1 [file materials-17-03611-s001.zip]

Archive with 1 entries (1 files):
- materials-3091063-supplementary.pdf
